# Supplementary material for: Depiction of the Genetic Alterations and Molecular Landscapes of Thymic Epithelial Tumors: A Systematic Review and Meta-Analysis
Source: Cancers (Basel). 2024 Aug 25;16(17):2966. doi: 10.3390/cancers16172966 (PMC11394263; doi:10.3390/cancers16172966)
Supplement: Supplementary file 1 [file cancers-16-02966-s001.zip]

Archive with 1 entries (1 files):
- cancers-3111640-supplementary.pdf
